# Supplementary material for: Reducing emergency admissions and length of stay by introducing emergency surgical ambulatory service
Source: Ann Med Surg (Lond). 2019 May 18;43:17–24. doi: 10.1016/j.amsu.2019.05.004 (PMC6541730; doi:10.1016/j.amsu.2019.05.004)
Supplement: Multimedia component 1 [file mmc1.xml]

<?xml version="1.0" encoding="utf-8" standalone="no"?>
<data>
  <datasets>
    <author>mhdalikazem@hotmail.com;mhdalikazem@yahoo.co.uk</author>
    <type>0</type>
    <dataset>
      <value>4</value>
      <reason>Data will be made available on request</reason>
      <comments />
    </dataset>
  </datasets>
</data>
